# Supplementary material for: Parameter optimization of histogram-based local descriptors for facial expression recognition
Source: PeerJ Comput Sci. 2023 Jun 28;9:e1388. doi: 10.7717/peerj-cs.1388 (PMC10319263; doi:10.7717/peerj-cs.1388)
Supplement: Supplemental Information 1 — The impact of face registration and the extraction parameters were also investigated. [file peerj-cs-09-1388-s001.zip]

Archive with 43 entries (17 files):
- PeerJ Code-80106/
- PeerJ Code-80106/PeerJ Code/
- PeerJ Code-80106/PeerJ Code/Code/
- PeerJ Code-80106/PeerJ Code/Code/cross-validation-clbp.py
- PeerJ Code-80106/PeerJ Code/Code/cross-validation-hog.py
- PeerJ Code-80106/PeerJ Code/Code/cross-validation-lbp.py
- PeerJ Code-80106/PeerJ Code/Code/cross-validation-wld.py
- PeerJ Code-80106/PeerJ Code/Code/detect-and-register.py
- PeerJ Code-80106/PeerJ Code/Code/detect-and-resize.py
- PeerJ Code-80106/PeerJ Code/Code/extract-clbp.py
- PeerJ Code-80106/PeerJ Code/Code/extract-hog.py
- PeerJ Code-80106/PeerJ Code/Code/extract-lbp.py
- PeerJ Code-80106/PeerJ Code/Code/extract-wld.py
- PeerJ Code-80106/PeerJ Code/Code/Feature vectors/
- PeerJ Code-80106/PeerJ Code/Code/Feature vectors/CK+6/
- PeerJ Code-80106/PeerJ Code/Code/Feature vectors/CK+6/Registered/
- PeerJ Code-80106/PeerJ Code/Code/Feature vectors/CK+6/Registered/CLBP/
- PeerJ Code-80106/PeerJ Code/Code/Feature vectors/CK+6/Registered/HOG/
- PeerJ Code-80106/PeerJ Code/Code/Feature vectors/CK+6/Registered/LBP/
- PeerJ Code-80106/PeerJ Code/Code/Feature vectors/CK+6/Registered/WLD/
- PeerJ Code-80106/PeerJ Code/Code/Feature vectors/CK+6/Resized/
- PeerJ Code-80106/PeerJ Code/Code/Feature vectors/CK+6/Resized/CLBP/
- PeerJ Code-80106/PeerJ Code/Code/Feature vectors/CK+6/Resized/HOG/
- PeerJ Code-80106/PeerJ Code/Code/Feature vectors/CK+6/Resized/LBP/
- PeerJ Code-80106/PeerJ Code/Code/Feature vectors/CK+6/Resized/WLD/
- PeerJ Code-80106/PeerJ Code/Code/Feature vectors/RFD6/
- PeerJ Code-80106/PeerJ Code/Code/Feature vectors/RFD6/Registered/
- PeerJ Code-80106/PeerJ Code/Code/Feature vectors/RFD6/Registered/CLBP/
- PeerJ Code-80106/PeerJ Code/Code/Feature vectors/RFD6/Registered/HOG/
- PeerJ Code-80106/PeerJ Code/Code/Feature vectors/RFD6/Registered/LBP/
- PeerJ Code-80106/PeerJ Code/Code/Feature vectors/RFD6/Registered/WLD/
- PeerJ Code-80106/PeerJ Code/Code/Feature vectors/RFD6/Resized/
- PeerJ Code-80106/PeerJ Code/Code/Feature vectors/RFD6/Resized/CLBP/
- PeerJ Code-80106/PeerJ Code/Code/Feature vectors/RFD6/Resized/HOG/
- PeerJ Code-80106/PeerJ Code/Code/Feature vectors/RFD6/Resized/LBP/
- PeerJ Code-80106/PeerJ Code/Code/Feature vectors/RFD6/Resized/WLD/
- PeerJ Code-80106/PeerJ Code/Code/FERMethods.py
- PeerJ Code-80106/PeerJ Code/Code/LocalDescriptors.py
- PeerJ Code-80106/PeerJ Code/Code/optimize-clbp.py
- PeerJ Code-80106/PeerJ Code/Code/optimize-hog.py
- PeerJ Code-80106/PeerJ Code/Code/optimize-lbp.py
- PeerJ Code-80106/PeerJ Code/Code/optimize-wld.py
- PeerJ Code-80106/PeerJ Code/README.txt
