# Supplementary material for: Parameter optimization of histogram-based local descriptors for facial expression recognition
Source: PeerJ Comput Sci. 2023 Jun 28;9:e1388. doi: 10.7717/peerj-cs.1388 (PMC10319263; doi:10.7717/peerj-cs.1388)
Supplement: Supplemental Information 1 — The impact of face registration and the extraction parameters were also investigated. [file peerj-cs-09-1388-s001.zip › PeerJ Code-80106/PeerJ Code/Code/cross-validation-lbp.py]

'''
    This program runs 10-fold cross-validation on an SVM classifier using LBP feature vectors.
    Note:
        Change line 19 to
            preprocessing = "Resized"
        to get results for resized images.
'''
import pandas as pd
import numpy as np
from sklearn.svm import SVC
from sklearn.model_selection import StratifiedKFold
from sklearn.metrics import confusion_matrix
import os
import sys

#-- Config
dataset_name = "CK+6"
descriptor_name = "LBP"
preprocessing = "Registered"
emotions = {
    "CK+6" : ['disgust', 'fear', 'happiness', 'sadness', 'surprise', 'anger'],
    "RFD6" : ['angry','disgusted','fearful','happy','sad','surprised']
}
label_names = emotions[dataset_name]
block_size = 8
num_bins = 16
input_file_path = f"Feature vectors/{dataset_name}/{preprocessing}/{descriptor_name}/train-lbp-{block_size}-{num_bins}.csv"
if not os.path.exists(input_file_path):
    print(input_file_path)
    sys.exit("Error: Data file not found.")

#-- Prepare data
faces_df = pd.read_csv(input_file_path)
# Target labels
cat_type = pd.api.types.CategoricalDtype(categories=label_names, ordered=True)
faces_df["emotion"] = faces_df["emotion"].astype(cat_type)
y = faces_df["emotion"].cat.codes.to_numpy().astype(np.int32)
# Feature data
X = faces_df[faces_df.columns.to_list()[:-1]].to_numpy()

#-- 10-fold cross validation
print(f"Cross-validation of {descriptor_name} on the {dataset_name} dataset")
conf_matrix_list_of_arrays = []
recall_array = []
precision_array = []
accuracy_array = []
fscore_array = []
random_state = 55
print("\nRandom_state=", random_state)
kf = StratifiedKFold(n_splits=10, shuffle=True, random_state=random_state)
for train_index, test_index in kf.split(X, y):
    # Split data
    X_train, X_test = X[train_index], X[test_index]
    y_train, y_test = y[train_index], y[test_index]
    # Train
    model = SVC(C=1000.0, gamma=0.05, kernel='rbf')
    model.fit(X_train, y_train)
    # Evaluate
    y_pred = model.predict(X_test)
    cm = confusion_matrix(y_test, y_pred)
    # Confusion matrix statistics
    TP = np.diag(cm)
    FN = cm.sum(axis=1) - np.diag(cm)
    FP = cm.sum(axis=0) - np.diag(cm)  
    TN = cm.sum() - (FP + FN + TP)
    # Metrics
    recall = np.mean(TP/(TP+FN))*100
    precision = np.mean(TP/(TP+FP))*100
    accuracy = np.mean((TP+TN)/(TP+FP+TN+FN))*100
    f1score = np.mean(2*TP/(2*TP+FP+FN))*100
    # Store results in arrays
    recall_array.append(recall)
    precision_array.append(precision)
    accuracy_array.append(accuracy)
    fscore_array.append(f1score)
    conf_matrix_list_of_arrays.append(cm)
# Mean of confusion matrices
mean_of_conf_matrix_arrays = np.mean(conf_matrix_list_of_arrays, axis=0)
# Normalized confusion matrix
for i in range(len(mean_of_conf_matrix_arrays[0])):
    mean_of_conf_matrix_arrays[i,:] = [f"%.1f" % x for x in mean_of_conf_matrix_arrays[i,:]/np.sum(mean_of_conf_matrix_arrays[i,:])*100]
print('\nConfusion Matrix:')
print(label_names)
print(mean_of_conf_matrix_arrays)
print("Average Recall: %.1f%%" % np.mean(recall_array))
