# Supplementary material for: Parameter optimization of histogram-based local descriptors for facial expression recognition
Source: PeerJ Comput Sci. 2023 Jun 28;9:e1388. doi: 10.7717/peerj-cs.1388 (PMC10319263; doi:10.7717/peerj-cs.1388)
Supplement: Supplemental Information 1 — The impact of face registration and the extraction parameters were also investigated. [file peerj-cs-09-1388-s001.zip › PeerJ Code-80106/PeerJ Code/Code/detect-and-resize.py]

'''
    This program detects and resizes images from the datasets and stores them in subfolders named 'Resized'
'''
#-- Import libraries
import cv2
import os
from FERMethods import detectFace, resizeFace

#-- Config
input_paths = {
    "CK+6": "../Datasets/CK+/Images",
    "RFD6": "../Datasets/RFD/Images",
}
output_paths = {
    "CK+6" : "../Datasets/CK+/Resized",
    "RFD6" : "../Datasets/RFD/Resized",
}
dataset_names = ["CK+6","RFD6"]
emotion_labels = {
    "CK+6" : ['disgust', 'fear', 'happiness', 'sadness', 'surprise', 'anger'],
    "RFD6" : ['angry','disgusted','fearful','happy','sad','surprised'],
}

def detectAndResize(srcpath, dstpath, filename):
    ''' Detect and resize a face '''
    # Read image
    frame = cv2.imread(srcpath, cv2.IMREAD_COLOR)
    # Detect
    frame_gray, face_coord, _, error_code = detectFace(frame)
    if error_code == 1:
        raise Exception("Detection failed.")
    # Resize
    resized_image, _, error_code = resizeFace(frame_gray, face_coord)
    if error_code == 1:
        raise Exception("Resizing operation failed.")
    # Save
    cv2.imwrite(os.path.join(dstpath, filename), resized_image)
    return

def initializeFolders():
    ''' Create folders for resized images if they don't exist '''
    for dsName in dataset_names:
        outPath = output_paths[dsName]
        if not os.path.exists(outPath):
            os.mkdir(outPath)
        for emo in emotion_labels[dsName]:
            emoPath = os.path.join(outPath, emo)
            if not os.path.exists(emoPath):
                os.mkdir(emoPath)

# Read paths
def resizeImages():
    ''' Run the face detection and resizing procedures '''
    try:
        for dsName in dataset_names:
            for emo in emotion_labels[dsName]:
                print(emo)
                index = 0
                folderPath = os.path.join(input_paths[dsName], emo)
                for fileName in os.listdir(folderPath):
                    if '.txt' in fileName:
                        continue
                    print(index)
                    # Detect and resize a face image
                    filePath = os.path.join(folderPath, fileName)
                    dstPath = os.path.join(output_paths[dsName], emo)
                    detectAndResize(filePath, dstPath, fileName)
                    index = index + 1
    except Exception as e:
        print("Exception:", e)

#-- Main Program
initializeFolders()
resizeImages()
