# Supplementary material for: Parameter optimization of histogram-based local descriptors for facial expression recognition
Source: PeerJ Comput Sci. 2023 Jun 28;9:e1388. doi: 10.7717/peerj-cs.1388 (PMC10319263; doi:10.7717/peerj-cs.1388)
Supplement: Supplemental Information 1 — The impact of face registration and the extraction parameters were also investigated. [file peerj-cs-09-1388-s001.zip › PeerJ Code-80106/PeerJ Code/Code/extract-clbp.py]

''' Extract CLBP feature vectors from datasets
'''
#-- Step 1: Import libraries
import cv2
import os
import numpy as np
from LocalDescriptors import compound_local_binary_patterns

#-- Step 2: Setup variables
input_paths = {
    "CK+6": "../Datasets/CK+/Registered",
    "RFD6": "../Datasets/RFD/Registered",
}
output_paths = {
    "CK+6" : "./Feature vectors/CK+6",
    "RFD6" : "./Feature vectors/RFD6",
}
dataset_names = ["CK+6","RFD6"]
preprocessing = ['Registered', 'Resized']
# Emotion labels
emotions = {
    "CK+6" : ['disgust', 'fear', 'happiness', 'sadness', 'surprise', 'anger'],
    "RFD6" : ['angry','disgusted','fearful','happy','sad','surprised'],
}
# Extraction parameters
block_size = [i for i in range(2,25)]
num_bins = [8, 16, 32]

#-- Step 3: Extract feature vectors
for ds in dataset_names:
    for pp in preprocessing:
        for bs in block_size:
            for nb in num_bins:
                # Open a file feature vectors
                feature_file_path = f"{output_paths[ds]}/{pp}/CLBP/train-clbp-{bs}-{nb}.csv"
                f = open(feature_file_path, "w")
                line = ""
                for emo in emotions[ds]:
                    emo_folder_path = os.path.join(input_paths[ds], emo)
                    for file_name in os.listdir(emo_folder_path):
                        # Detect and register a face image
                        image_file_path = os.path.join(emo_folder_path, file_name)
                        registered_face = cv2.imread(image_file_path, cv2.IMREAD_GRAYSCALE)
                        registered_face = registered_face.astype(np.float32)
                        # Create a CLBP feature vector
                        feature_vector = compound_local_binary_patterns(registered_face, bs, bs, nb)
                        # Format the feature vector as CSV line
                        feature_string = str(list(feature_vector)).replace('[','').replace(']',',')
                        # Add the feature vector and label 
                        line = line + feature_string + f"{emo}\n"
                # Prepend columns names to the list
                column_names = ""
                for i in range(len(feature_vector)):
                    column_names = column_names + f"F{i},"
                column_names = column_names + "emotion\n"
                line = column_names + line
                # Write the feature vector to the file
                f.write(line)
                f.close()
