# Supplementary material for: Parameter optimization of histogram-based local descriptors for facial expression recognition
Source: PeerJ Comput Sci. 2023 Jun 28;9:e1388. doi: 10.7717/peerj-cs.1388 (PMC10319263; doi:10.7717/peerj-cs.1388)
Supplement: Supplemental Information 1 — The impact of face registration and the extraction parameters were also investigated. [file peerj-cs-09-1388-s001.zip › PeerJ Code-80106/PeerJ Code/Code/FERMethods.py]

'''
    This file contains helper functions used by the Facial Expression Recognition approach
'''
import cv2
import time
from skimage.feature import hog
from LocalDescriptors import local_binary_patterns as lbp
from LocalDescriptors import compound_local_binary_patterns as clbp
from LocalDescriptors import webers_local_descriptor as wld
import numpy as np
import os

# Configurations
OPENCV_DATA_DIR = "C:\\anaconda3\\envs\\fer-masters\\lib\\site-packages\\cv2\\data"
face_cascade_name = os.path.join(OPENCV_DATA_DIR, "haarcascade_frontalface_alt.xml")
eyes_cascade_name = os.path.join(OPENCV_DATA_DIR, "haarcascade_eye_tree_eyeglasses.xml")
face_cascade = cv2.CascadeClassifier()
eyes_cascade = cv2.CascadeClassifier()


#-- 1. Load the cascades
if not face_cascade.load(cv2.samples.findFile(face_cascade_name)):
    print('--(!)Error loading face cascade')
    exit(0)
if not eyes_cascade.load(cv2.samples.findFile(eyes_cascade_name)):
    print('--(!)Error loading eyes cascade')
    exit(0)

def detectFace(frame):
    '''Detect a single face from an input image and register it.
    \nInput:
    frame: Input image
    \nOutput:
    frame_gray: Grayscale face image
    face_coord: Coordinates of detected face
    detection_time: Detection time
    error_code: Error code
    '''
    # Start timer
    start_time = time.time()
    time_taken = 0
    # Histogram equalization
    frame_gray = cv2.cvtColor(frame, cv2.COLOR_BGR2GRAY)
    clahe = cv2.createCLAHE(clipLimit=2.0, tileGridSize=(8,8))
    frame_processed = clahe.apply(frame_gray)
    # Detect faces
    faces = face_cascade.detectMultiScale(frame_processed)
    # Sanity check
    face_coord = (0,0,0,0)
    if len(faces) > 0:
        for aFace in faces:
            if len(aFace) == 4 and sum(aFace) != 0:
                (x,y,w,h) = aFace.ravel()
                if h > frame.shape[0] * 0.25:
                    face_coord = (x,y,w,h)
                    break
    if sum(face_coord) == 0:
        return None, (0,0,0,0), 0, 1
    
    # Stop timer
    time_taken = (time.time() - start_time)*1000
    return frame_gray, face_coord, time_taken, 0 # if problem occurs, replace 'frame_gray' with 'frame_processed'


def registerFace(grayscale_image, coordinates):
    '''Register a face
    \nInput:
    frame: Input image
    face_coord: coordinates of detected face
    \nOutput:
    frame_final: registered face
    registration_time: registration time
    error_code: Error code
    '''
    #-- 0. Initialize
    registration_time = 0
    error_code = 0
    # Start timer
    start_time = time.time()

    clahe = cv2.createCLAHE(clipLimit=2.0, tileGridSize=(8,8))
    grayscale_image = clahe.apply(grayscale_image)
    #-- 1. Skin segmentation
    # Step 1 : Extract face's center pattern
    (x,y,w,h) = coordinates
    sx = int(x+0.2*w)
    sw = int(0.6*w)
    sy = int(y+0.2*h)
    sh = int(0.6*h)
    faceROI = grayscale_image[sy:sy+sh,sx:sx+sw]

    # Step 2 : Compute a Histogram statistics (Mean and Standard deviation)
    # Histogram
    num_bins = 32
    grayvalues = faceROI.flatten()
    freq, bin_edges = np.histogram(grayvalues, bins=num_bins)

    # Mean
    weights = np.zeros(len(grayvalues))
    for i in range(len(grayvalues)):
        Mi = int(np.floor(grayvalues[i]/(255/num_bins)) % num_bins)
        weights[i] = freq[Mi]
    meanGray = np.average(grayvalues, weights=weights)
    # Standard Deviation
    stDev = np.sqrt(np.mean(np.square(grayvalues-meanGray)))

    # Step 3 : Create a mask for the skin
    # Thresholding
    th1 = meanGray - stDev
    th2 = meanGray + 2*stDev
    if th1 < 0:
        th1 = 0
    if th2 > bin_edges[-1]:
        th2 = bin_edges[-1]
    skin_mask = cv2.inRange(grayscale_image, int(th1), int(th2))
    
    # Elliptical crop
    ellipseMask = np.zeros_like(grayscale_image)
    cv2.ellipse(ellipseMask, (int(x+0.5*w),int(y+0.5*h)), (int(0.4*w),int(0.55*h)), 0, 0, 360, 255, -1)
    inside_ellipse = cv2.bitwise_and(skin_mask.copy(), skin_mask.copy(), mask=ellipseMask)

    # Low resolution image
    imageLowRes= cv2.resize(cv2.resize(inside_ellipse, None, fx=0.5, fy=0.5), None, fx=2, fy=2)
    imageLowRes[imageLowRes!=0] = 255
    
    # Step 5 : Filter the largest connected component (source: https://iq.opengenus.org/connected-component-labeling/)
    num_labels, labels = cv2.connectedComponents(imageLowRes)
    componentMask = None
    for i in range(1,num_labels):
        mask = np.zeros((labels.shape[0],labels.shape[1]), np.uint8)
        mask[labels==i] = 255
        compSize = np.count_nonzero(mask==255)
        if compSize > faceROI.size/3:
            componentMask = mask
            break
    if componentMask is None:
        return None, 0, 1
    
    # Step 6: Estimate a polygon shape
    # Contours
    contours, _ = cv2.findContours(componentMask.astype(np.uint8), cv2.RETR_TREE, cv2.CHAIN_APPROX_SIMPLE)    
    # Convex hull
    cnt_hull = cv2.convexHull(contours[0])
    cnt_hull_poly = cv2.approxPolyDP(cnt_hull, 0.005*cv2.arcLength(contours[0], False), False)

    #-- 2. Ellipse Fitting
    Ellipse = cv2.fitEllipse(cnt_hull_poly)
    EllipseAngle = int(Ellipse[2]-180) if Ellipse[2] > 90 else int(Ellipse[2])
    EllipseCenter = (int(Ellipse[0][0]), int(Ellipse[0][1]))
    EllipseAxes = (int(Ellipse[1][0]/2), int(Ellipse[1][1]/2))
    b, a = EllipseAxes # b = xaxis, a = yaxis

    #-- 4. Rotate the image (source: https://docs.opencv.org/4.5.2/da/d6e/tutorial_py_geometric_transformations.html)
    M = cv2.getRotationMatrix2D(EllipseCenter, EllipseAngle, 1)
    frame_rot = cv2.warpAffine(grayscale_image.copy(), M, (grayscale_image.shape[1],grayscale_image.shape[0]))

    #-- 5. Cropping and Scaling
    # Face detection
    faceCoords = face_cascade.detectMultiScale(frame_rot)
    faceSel = (0,0,0,0)
    if len(faceCoords) > 0:
        for aFace in faceCoords:
            if len(aFace) == 4 and sum(aFace) != 0:
                (x,y,w,h) = aFace.ravel()
                if h > frame_rot.shape[0] * 0.25:
                    faceSel = aFace.ravel()
                    break
    if sum(faceSel) == 0:
        return None, 0, 1 # No face detected
    # Eye detection
    (x,y,w,h) = faceSel.ravel()
    faceROI = frame_rot[y:y+h, x:x+w]
    eyeCoords = eyes_cascade.detectMultiScale(faceROI)
    eye_centers = []
    if len(eyeCoords) == 2:
        if len(eyeCoords[0]) == 4 and len(eyeCoords[1]) == 4:
            # Get eye positions
            for eyes in eyeCoords:
                (ex,ey,ew,eh) = eyes.ravel()
                eye_centers.append((x + ex + ew//2, y + ey + eh//2))
            # Sort
            if eye_centers[0][0] > eye_centers[1][0]:
                temp = eye_centers[0]
                eye_centers[0] = eye_centers[1]
                eye_centers[1] = temp
            # print(eye_centers)
            # Find the horizontal angle of eye line
            (x1,y1,x2,y2) = eye_centers[0][0],eye_centers[0][1],eye_centers[1][0],eye_centers[1][1]
            eyeangle = int(np.arctan((y1-y2)/(x2-x1)) * 180/np.pi)

            if eyeangle < 15:
                # Rotate the image again
                M = cv2.getRotationMatrix2D(EllipseCenter, -eyeangle, 1)
                frame_rot = cv2.warpAffine(frame_rot.copy(), M, (frame_rot.shape[1],frame_rot.shape[0]))
            
    else:
        # print("Failed Eye detection. Estimating eye locations...")
        eye_centers.append((x+7*w//24, y+5*h//12))
        eye_centers.append((x+17*w//24, y+5*h//12))
    
    # Elliptical crop
    EllipseCenter = (int(0.5*(eye_centers[0][0]+eye_centers[1][0])), int(0.5*(eye_centers[0][1]+eye_centers[1][1])+0.2*a))
    cropBG = np.zeros_like(frame_rot, np.uint8)
    cropBG = cv2.ellipse(cropBG, EllipseCenter, EllipseAxes, 0, 0, 360, 255, -1)
    ellipse_crop = frame_rot.copy()
    ellipse_crop[cropBG != 255] = 127

    # Rectangular crop
    Bw, Bh = int(2*b), int(1.6*a) # Box size
    Bx, By = int(EllipseCenter[0]-b), int(EllipseCenter[1]-0.6*a) # Box Location
    frame_crop = ellipse_crop[By:By+Bh, Bx:Bx+Bw]

    # Resize to 59x65 pixels
    frame_res = cv2.resize(frame_crop, None, fx=59/Bw, fy=65/Bh)
    frame_final = np.full((65,59), 127, np.uint8)
    frame_final[:frame_res.shape[0],:frame_res.shape[1]] = frame_res
    # Stop timer
    registration_time = (time.time() - start_time) * 1000
    return frame_final, registration_time, error_code


def resizeFace(grayscale_image, coordinates):
    '''Resize a face
    \nInput:
    frame: Input image
    face_coord: coordinates of detected face
    \nOutput:
    frame_resized: resized face
    processing_time: processing time (not used)
    error_code: error code
    '''
    # CLAHE
    clahe = cv2.createCLAHE(clipLimit=2.0, tileGridSize=(8,8))
    face = clahe.apply(grayscale_image)
    (x,y,w,h) = coordinates
    # Resize to 65x65 pixels
    frame_resized = cv2.resize(face[y:y+h,x:x+w], (65,65))

    return frame_resized, 0, 0


def extractFeatures(input_image, method):
    '''Extract Features using a selected descriptor
    \nInput:
    input_image: Input image
    method: Either hog, lbp, clbp, swld
    \nOutput:
    feature_vector: Feature vector
    time_taken: execution time
    '''
    # Start timer
    start_time = time.time()
    feature_vector = None
    if method == 'hog':
        feature_vector = hog(input_image, orientations=9, pixels_per_cell=(
            8, 8), cells_per_block=(3, 3), visualize=False, multichannel=False)
    elif method == 'lbp':
        feature_vector,_ = lbp(input_image,bw=8,bh=8,num_bins=16)
    elif method == 'clbp':
        feature_vector,_ = clbp(input_image,bw=6,bh=6,num_bins=16)
    elif method == 'wld':
        feature_vector,_ = wld(input_image,bw=8,bh=8,T=8,M=4,S=4)
    # Stop timer
    time_taken = (time.time() - start_time)*1000
    return feature_vector, time_taken


def classifyFeatures(input_features, target_labels, svm_model):
    '''Classify features to predict an expression
    \nInput:
    input_features: feature vector
    method: name of the descriptor used
    \nOutput:
    expression: predicted expression
    prediction_time: time taken by the classifier to make a prediction'''
    # Predict
    expression = None
    # Start timer
    start_time = time.time()
    y_pred = svm_model.predict(np.reshape(input_features, (1,-1)))
    # Stop timer
    time_taken = (time.time() - start_time)*1000
    expression = target_labels[y_pred[0]]
    return expression, time_taken


def filter_expression(bank, target_labels, n):
    '''Count the occurrences of each expression in the bank and
    return the most frequent one
    \nInput:
    bank: List of expressions
    target_labels: Target labels (All available expressions)
    n: Frequency to select
    \nOutput:
    exp: Selected expression'''
    exp = None
    max_i = 0
    num_max = len(np.where(bank==target_labels[max_i])[0])
    for i in range(1, len(target_labels)):
        num_of_occurrences = len(np.where(bank==target_labels[i])[0])
        if num_of_occurrences > num_max:
            max_i = i
            num_max = num_of_occurrences
    if num_max >= n:
        exp = target_labels[max_i]
    return exp


def filterExpression(bank, target_labels, n):
    '''Count the occurrences of each expression in the bank and
    return the most frequent one
    \nInput:
    bank: List of expressions
    target_labels: Target labels (All available expressions)
    n: Minimum number of expressions
    \nOutput:
    exp: Selected expression'''
    exp = None
    max_i = 0
    num_max = len(np.where(bank==target_labels[max_i])[0])
    for i in range(1, len(target_labels)):
        num_of_occurrences = len(np.where(bank==target_labels[i])[0])
        if num_of_occurrences > num_max:
            max_i = i
            num_max = num_of_occurrences
    if num_max >= n:
        exp = target_labels[max_i]
    return exp
