# Supplementary material for: Parameter optimization of histogram-based local descriptors for facial expression recognition
Source: PeerJ Comput Sci. 2023 Jun 28;9:e1388. doi: 10.7717/peerj-cs.1388 (PMC10319263; doi:10.7717/peerj-cs.1388)
Supplement: Supplemental Information 1 — The impact of face registration and the extraction parameters were also investigated. [file peerj-cs-09-1388-s001.zip › PeerJ Code-80106/PeerJ Code/Code/LocalDescriptors.py]

import numpy as np
import cv2

# Filters used to calculate pixel differences e.g., LBP_f07 computes x_7 - x_c
LBP_f07 = np.array([
    [1,0,0],
    [0,-1,0],
    [0,0,0]
],np.float32)
LBP_f06 = np.array([
    [0,1,0],
    [0,-1,0],
    [0,0,0]
],np.float32)
LBP_f05 = np.array([
    [0,0,1],
    [0,-1,0],
    [0,0,0]
],np.float32)
LBP_f04 = np.array([
    [0,0,0],
    [0,-1,1],
    [0,0,0]
],np.float32)
LBP_f03 = np.array([
    [0,0,0],
    [0,-1,0],
    [0,0,1]
],np.float32)
LBP_f02 = np.array([
    [0,0,0],
    [0,-1,0],
    [0,1,0]
],np.float32)
LBP_f01 = np.array([
    [0,0,0],
    [0,-1,0],
    [1,0,0]
],np.float32)
LBP_f00 = np.array([
    [0,0,0],
    [1,-1,0],
    [0,0,0]
],np.float32)

def local_binary_patterns(input_image, bw, bh, num_bins):
    ''' Local binary patterns
    Input:
    input_image: input image
    bw: block width
    bh: block height
    Output:
    feature vector, number of features
    '''
    height, width = input_image.shape
    # Generate a feature vector
    features = []
    for i in range(0,height,bh):
        BHEnd = i+bh
        if BHEnd > height:
            BHEnd = height
        for j in range(0,width,bw):
            BWEnd = j+bw
            if BWEnd > width:
                BWEnd = width
            # LBP
            block = input_image[i:BHEnd, j:BWEnd]
            g00 = np.clip(np.sign(cv2.filter2D(block,-1,LBP_f00,borderType=cv2.BORDER_CONSTANT)+1),0,1)
            g01 = np.clip(np.sign(cv2.filter2D(block,-1,LBP_f01,borderType=cv2.BORDER_CONSTANT)+1),0,1)
            g02 = np.clip(np.sign(cv2.filter2D(block,-1,LBP_f02,borderType=cv2.BORDER_CONSTANT)+1),0,1)
            g03 = np.clip(np.sign(cv2.filter2D(block,-1,LBP_f03,borderType=cv2.BORDER_CONSTANT)+1),0,1)
            g04 = np.clip(np.sign(cv2.filter2D(block,-1,LBP_f04,borderType=cv2.BORDER_CONSTANT)+1),0,1)
            g05 = np.clip(np.sign(cv2.filter2D(block,-1,LBP_f05,borderType=cv2.BORDER_CONSTANT)+1),0,1)
            g06 = np.clip(np.sign(cv2.filter2D(block,-1,LBP_f06,borderType=cv2.BORDER_CONSTANT)+1),0,1)
            g07 = np.clip(np.sign(cv2.filter2D(block,-1,LBP_f07,borderType=cv2.BORDER_CONSTANT)+1),0,1)
            # Combine bits
            lbp_image = g00 + g01*2 + g02*4 + g03*8 + g04*16 + g05*32 + g06*64 + g07*128
            # Histogram
            freq, _ = np.histogram(lbp_image.flatten(), bins=num_bins)
            features.extend(freq)
    normalized_features = np.array(features, np.float32)/(bw*bh)
    return normalized_features

# Filters used to pixel differences
CLBP_K00 = np.array([
[1,0,0],
[0,-1,0],
[0,0,0]
],np.float32)
CLBP_K01 = np.array([
[0,0,0],
[1,-1,0],
[0,0,0]
],np.float32)
CLBP_K02 = np.array([
[0,0,0],
[0,-1,0],
[1,0,0]
],np.float32)
CLBP_K03 = np.array([
[0,0,0],
[0,-1,0],
[0,1,0]
],np.float32)
CLBP_K04 = np.array([
[0,0,0],
[0,-1,0],
[0,0,1]
],np.float32)
CLBP_K05 = np.array([
[0,0,0],
[0,-1,1],
[0,0,0]
],np.float32)
CLBP_K06 = np.array([
[0,0,1],
[0,-1,0],
[0,0,0]
],np.float32)
CLBP_K07 = np.array([
[0,1,0],
[0,-1,0],
[0,0,0]
],np.float32)

def compound_local_binary_patterns(input_image, bw, bh, num_bins):
    ''' Compound Local binary patterns
    Input:
    input_image: input image
    bw: block width
    bh: block height
    Output:
    feature vector, number of features
    '''    
    height, width = input_image.shape
    # Generate a feature vector
    features = []
    for i in range(0,height,bh): # subdivide height
        BHeightEnd = i+bh
        if BHeightEnd > height:
            BHeightEnd = height
        for j in range(0,width,bw): # subdivide width
            BWidthEnd = j+bw
            if BWidthEnd > width:
                BWidthEnd = width
            block = input_image[i:BHeightEnd, j:BWidthEnd]
            # Compute pixel differences
            D00 = cv2.filter2D(block,-1,CLBP_K00,borderType=cv2.BORDER_CONSTANT)
            D01 = cv2.filter2D(block,-1,CLBP_K01,borderType=cv2.BORDER_CONSTANT)
            D02 = cv2.filter2D(block,-1,CLBP_K02,borderType=cv2.BORDER_CONSTANT)
            D03 = cv2.filter2D(block,-1,CLBP_K03,borderType=cv2.BORDER_CONSTANT)
            D04 = cv2.filter2D(block,-1,CLBP_K04,borderType=cv2.BORDER_CONSTANT)
            D05 = cv2.filter2D(block,-1,CLBP_K05,borderType=cv2.BORDER_CONSTANT)
            D06 = cv2.filter2D(block,-1,CLBP_K06,borderType=cv2.BORDER_CONSTANT)
            D07 = cv2.filter2D(block,-1,CLBP_K07,borderType=cv2.BORDER_CONSTANT)
            # Compute magnitudes
            M00 = np.abs(D00)
            M01 = np.abs(D01)
            M02 = np.abs(D02)
            M03 = np.abs(D03)
            M04 = np.abs(D04)
            M05 = np.abs(D05)
            M06 = np.abs(D06)
            M07 = np.abs(D07)
            # Compute average of magnitudes
            Mavg = (M00 + M01 + M02 + M03 + M04 + M05 + M06 + M07)/8
            # Encode signs of differences
            S10 = np.clip(np.sign(D00)+1,0,1)
            S11 = np.clip(np.sign(D01)+1,0,1)
            S12 = np.clip(np.sign(D02)+1,0,1)
            S13 = np.clip(np.sign(D03)+1,0,1)
            S14 = np.clip(np.sign(D04)+1,0,1)
            S15 = np.clip(np.sign(D05)+1,0,1)
            S16 = np.clip(np.sign(D06)+1,0,1)
            S17 = np.clip(np.sign(D07)+1,0,1)
            # Encode magnitudes of differences
            S20 = np.clip(np.sign(D00-Mavg)+1,1,2)-1
            S21 = np.clip(np.sign(D01-Mavg)+1,1,2)-1
            S22 = np.clip(np.sign(D02-Mavg)+1,1,2)-1
            S23 = np.clip(np.sign(D03-Mavg)+1,1,2)-1
            S24 = np.clip(np.sign(D04-Mavg)+1,1,2)-1
            S25 = np.clip(np.sign(D05-Mavg)+1,1,2)-1
            S26 = np.clip(np.sign(D06-Mavg)+1,1,2)-1
            S27 = np.clip(np.sign(D07-Mavg)+1,1,2)-1
            # Sub CLBP images
            CLBP1 = S21*1 + S11*2 + S23*4 + S13*8 + S25*16 + S15*32 + S27*64 + S17*128
            CLBP2 = S20*1 + S10*2 + S22*4 + S12*8 + S24*16 + S14*32 + S26*64 + S16*128
            # Histograms
            freq1, _ = np.histogram(CLBP1.flatten(), bins=num_bins)
            freq2, _ = np.histogram(CLBP2.flatten(), bins=num_bins)
            # Concatenate
            freq3 = [*freq1,*freq2]
            features.extend(freq3)
    normalized_features = np.array(features, np.float32)/(bw*bh)
    return normalized_features

# Filters used to culculate differential excitations and orientations
WLD_f00 = np.array([
    [1,1,1],
    [1,-8,1],
    [1,1,1]
], np.float32)
WLD_f10 = np.array([
    [0,-1,0],
    [0,0,0],
    [0,1,0]
], np.float32)
WLD_f11 = np.array([
    [0,0,0],
    [1,0,-1],
    [0,0,0]
], np.float32)

def webers_local_descriptor(grayscale_image, T, M, S):
    '''Weber's Local Descriptor
    \nInput:
    grayscale_image: intensities
    T: Number of dominant orientations
    M: Divisor of first interval split
    S: Divisor of second interval split
    \nOutput:
    bigtheta: quantized gradient orientations
    H: 1D histogram'''
    # Differential Excitation (DE) component
    grayscale_image = grayscale_image.astype(np.float32)
    grayscale_image[grayscale_image==0] = np.finfo(np.float32).eps
    vs00 = cv2.filter2D(grayscale_image,-1,WLD_f00,borderType=cv2.BORDER_CONSTANT)
    DE = np.arctan(vs00/grayscale_image)
    # M excitation segment limits
    nml = np.zeros(M, np.float32) # lower limit
    nmu = np.zeros(M, np.float32) # upper limit
    for m in range(0, M):
        nml[m] = (m/M - 0.5)*np.pi
        nmu[m] = ((m+1)/M - 0.5)*np.pi
    # Compute gradient orientations (theta1)
    grayscale_image = grayscale_image.astype(np.float32)
    vs10 = cv2.filter2D(grayscale_image,-1,WLD_f10,borderType=cv2.BORDER_CONSTANT) # vertical response
    vs11 = cv2.filter2D(grayscale_image,-1,WLD_f11,borderType=cv2.BORDER_CONSTANT) # horizontal response
    vs10[vs10==0] = np.finfo(np.float32).eps
    vs11[vs11==0] = np.finfo(np.float32).eps
    theta1 = np.arctan(vs11/vs10)
    # Quantize orientations, reorder excitations and create a histogram
    H1d = np.zeros((M,T,S), int)
    for i in range(grayscale_image.shape[0]):
        for j in range(grayscale_image.shape[1]):
            # Map orientations from [-90,90] to [0,360]
            if vs11[i][j] > 0 and vs10[i][j] > 0:
                theta2 = theta1[i][j]
            elif vs11[i][j] > 0 and vs10[i][j] < 0:
                theta2 = np.pi + theta1[i][j]
            elif vs11[i][j] < 0 and vs10[i][j] < 0:
                theta2 = np.pi + theta1[i][j]
            elif vs11[i][j] < 0 and vs10[i][j] > 0:
                theta2 = 2*np.pi + theta1[i][j]
            Tj = int(np.floor(theta2 / (2*np.pi/T)) % T)
            Mj = int(np.floor((DE[i][j] + np.pi/2) / (np.pi/M)) % M)
            Sj = int(np.floor((DE[i][j] - nml[Mj]) / ((nmu[Mj]-nml[Mj])/S)) % S)
            H1d[Mj][Tj][Sj] =  H1d[Mj][Tj][Sj] + 1
    # 1D Histogram
    H = []
    for m in range(M):
        for t in range(T):
            H.extend(H1d[m,t,:])
    swld_vector = H
    return swld_vector


def spatial_webers_local_descriptor(input_image, bw, bh, T, M, S):
    ''' Spatial Weber's Local Descriptor
    \nInput:
    input_image: input image
    bw: block width
    bh: block height
    T: Number of dominant orientaions
    M: Number of excitation intervals
    S: Number of bins of the sub-histograms
    \nOutput:
    myfeaturestring: feature vector as a string
    fLength: number of features
    '''
    # Subdivide image and apply WLD to each block
    # Then concatenate histograms
    height, width = input_image.shape
    features = []
    for i in range(0,height,bh): # subdivide height
        BHeightEnd = i+bh
        if BHeightEnd > height:
            BHeightEnd = height
        for j in range(0,width,bw): # subdivide width
            BWidthEnd = j+bw
            if BWidthEnd > width:
                BWidthEnd = width
            # Apply WLD
            block = input_image[i:BHeightEnd,j:BWidthEnd]
            myhist = webers_local_descriptor(block,T,M,S)
            # Concatenate
            features.extend(myhist)
    normalized_features = np.array(features, np.float32)/(bw*bh)
    return normalized_features
