# Supplementary material for: Parameter optimization of histogram-based local descriptors for facial expression recognition
Source: PeerJ Comput Sci. 2023 Jun 28;9:e1388. doi: 10.7717/peerj-cs.1388 (PMC10319263; doi:10.7717/peerj-cs.1388)
Supplement: Supplemental Information 1 — The impact of face registration and the extraction parameters were also investigated. [file peerj-cs-09-1388-s001.zip › PeerJ Code-80106/PeerJ Code/Code/optimize-hog.py]

'''
    This program finds the best parameter values for extracting a HOG feature vector.
    Note: Change line 16 to
        dataset_name = "RFD6"
    to get results for the RFD dataset
'''
import pandas as pd
import numpy as np
from sklearn.svm import SVC
from sklearn.model_selection import StratifiedKFold, cross_validate
import os
import matplotlib.pyplot as plt
import sys

#-- Config
dataset_name = "CK+6"
descriptor_name = "HOG"
preprocessing = 'Registered'
emotions = {
    "CK+6" : ['disgust', 'fear', 'happiness', 'sadness', 'surprise', 'anger'],
    "RFD6" : ['angry','disgusted','fearful','happy','sad','surprised'],
}
label_names = emotions[dataset_name]

# HOG Parameters
cell_sizes = [x for x in range(4,16)]
num_bins = [3, 5, 7, 9, 12, 15, 55]
average_recalls = np.zeros((len(num_bins), len(cell_sizes)))

# Evaluate SVM using different feature vectors
for i in range(average_recalls.shape[0]):
    for j in range(average_recalls.shape[1]):
        # Load data
        input_file_path = f"Feature vectors/{dataset_name}/{preprocessing}/{descriptor_name}/train-hog-{cell_sizes[j]}-{num_bins[i]}.csv"
        if not os.path.exists(input_file_path):
            sys.exit("Error: Data file not found.")
        faces_df = pd.read_csv(input_file_path)
        # Sort the dataframe by the labels column
        cat_type = pd.api.types.CategoricalDtype(categories=label_names, ordered=True)
        faces_df["emotion"] = faces_df["emotion"].astype(cat_type)
        # Get labels
        y = faces_df["emotion"].cat.codes.to_numpy().astype(np.int32)
        # Get feature data
        X = faces_df[faces_df.columns.to_list()[:-1]].to_numpy()
        # 10-fold CV
        kfolds = StratifiedKFold(n_splits=10, shuffle=True, random_state=42)
        svm = SVC(C=1000, gamma=0.05, kernel='rbf')
        scores = cross_validate(svm, X, y, cv=kfolds, scoring=('recall_macro','accuracy'))
        recall = np.mean(scores['test_recall_macro'])*100
        average_recalls[i][j] = recall
        print(f'CS=%d,NB=%d,Recall: %.1f%%' % (cell_sizes[j], num_bins[i], recall))

# Find best parameters
maxindices = np.where(average_recalls==average_recalls.max())
for i in range(len(maxindices[0])):
    print("Best params: number of bins= %d, cell size= %d" % (num_bins[maxindices[0][i]], cell_sizes[maxindices[1][i]]))
print("Best recall %.1f%%" % average_recalls.max())

# Plot results on a graph
plt.figure(figsize=(10,8))
for i in range(average_recalls.shape[0]):
    plt.plot(cell_sizes, average_recalls[i], label = f"{num_bins[i]} Orientations / bins")
# Set the x axis label
plt.xlabel('Cell size (pixel)')
# Set the y axis label
plt.ylabel('Average recall')
# Set the title
plt.title(f'Fer results for {descriptor_name} on {dataset_name}')
# plt.yticks(np.arange(41, 101, step=10))
plt.xticks(np.arange(4, 16, step=1))
plt.ylim([40,100])
plt.xlim([4,15])
plt.grid(True, axis='both', linestyle='--')
ax = plt.gca()
ax.spines['top'].set_visible(False)
ax.spines['right'].set_visible(False)
# show a legend on the plot
plt.legend()
plt.grid(True)
# Display a figure.
plt.show()
