# Supplementary material for: Parameter optimization of histogram-based local descriptors for facial expression recognition
Source: PeerJ Comput Sci. 2023 Jun 28;9:e1388. doi: 10.7717/peerj-cs.1388 (PMC10319263; doi:10.7717/peerj-cs.1388)
Supplement: Supplemental Information 1 — The impact of face registration and the extraction parameters were also investigated. [file peerj-cs-09-1388-s001.zip › PeerJ Code-80106/PeerJ Code/Code/optimize-wld.py]

'''
    This program finds the best parameter values for the WLD feature vector.
    Note: Change line 16 to
        dataset_name = "RFD6"
    to get results for the RFD dataset
'''
import pandas as pd
import numpy as np
from sklearn.svm import SVC
from sklearn.model_selection import StratifiedKFold, cross_val_score
import os
import matplotlib.pyplot as plt
import sys

#-- Config
dataset_name = "CK+6"
descriptor_name = "WLD"
preprocessing = 'Registered'
emotions = {
    "CK+6" : ['disgust', 'fear', 'happiness', 'sadness', 'surprise', 'anger'],
    "RFD6" : ['angry','disgusted','fearful','happy','sad','surprised'],
}
label_names = emotions[dataset_name]

# WLD Parameters
block_size = [i for i in range(2,25)]
T = [4,6,8]
M = [4]
S = [4]
average_recalls = np.zeros((len(block_size),len(T),len(M),len(S)))

# Evaluate SVM using different feature vectors
for i in range(average_recalls.shape[0]):
    for j in range(average_recalls.shape[1]):
        for k in range(average_recalls.shape[2]):
            for l in range(average_recalls.shape[3]):
                # Load data
                input_file_path = f"Feature vectors/{dataset_name}/{preprocessing}/{descriptor_name}/train-wld-{block_size[i]}-{T[j]}-{M[k]}-{S[l]}.csv"
                # Load data
                if not os.path.exists(input_file_path):
                    sys.exit("Error: Data file not found.")
                faces_df = pd.read_csv(input_file_path)
                #Sort the dataframe
                cat_type = pd.api.types.CategoricalDtype(categories=label_names, ordered=True)
                faces_df["emotion"] = faces_df["emotion"].astype(cat_type)
                #Get labels
                y = faces_df["emotion"].cat.codes.to_numpy().astype(np.int32)
                #Get feature data
                X = faces_df[faces_df.columns.to_list()[:-1]].to_numpy()
                #Train model using cross validation
                kfolds = StratifiedKFold(n_splits=10, shuffle=True, random_state=42)
                svm = SVC(C=1000, gamma=0.05, kernel='linear')
                scores = cross_val_score(svm, X, y, cv=kfolds, scoring='recall_macro')
                recall = scores.mean()*100
                average_recalls[i][j][k][l] = recall
                print(f'Block size=%d, T=%d, M=%d, S=%d, Recall: %.1f%%' % (block_size[i],T[j],M[k],S[l],recall))

# Find the best parameters
maxindices = np.where(average_recalls==average_recalls.max())
for i in range(len(maxindices[0])):
    print("Best params: Block size=%d, T=%d, M=%d, S=%d," % (block_size[maxindices[0][i]], T[maxindices[1][i]], M[maxindices[2][i]], S[maxindices[3][i]]))
print("Best recall: %.1f%%" % average_recalls.max())

# CK+6 expressions:
# Best params: BLOCKSIZE=8, T=8, M=4, S=4,
# Best recall: 96.9%

# RFD6 expressions:
# Best params: BLOCKSIZE=7, T=6, M=4, S=4,
# Best recall: 96.5%

plt.figure(figsize=(12,8))
for i in range(average_recalls.shape[1]):
    plt.plot(block_size, average_recalls[:,i,0,0], label=f"T= {T[i]} dominant orientations")
# Set the x axis label
plt.xlabel('Block size (pixel)')
# Set the y axis label
plt.ylabel('Average recall (%)')
# Set a title
plt.title(f'FER results of WLD (M={M[0]}, S={S[0]}) on {dataset_name}')
plt.yticks(np.arange(40, 101, step=10))
plt.xticks(np.arange(2, 25, step=2))
plt.ylim([40,100])
plt.xlim([2,24])
plt.grid(True, axis='both', linestyle='--')
ax = plt.gca()
ax.spines['top'].set_visible(False)
ax.spines['right'].set_visible(False)
# show a legend on the plot
plt.legend()
plt.grid(True)
# Display a figure.
plt.show()
