# Supplementary material for: Parameter optimization of histogram-based local descriptors for facial expression recognition
Source: PeerJ Comput Sci. 2023 Jun 28;9:e1388. doi: 10.7717/peerj-cs.1388 (PMC10319263; doi:10.7717/peerj-cs.1388)
Supplement: Supplemental Information 1 — The impact of face registration and the extraction parameters were also investigated. [file peerj-cs-09-1388-s001.zip › PeerJ Code-80106/PeerJ Code/README.txt]

# Paper: Parameter Optimization of Histogram-based Local Descriptors for
Facial Expression Recognition

## Authors: Antoine Badi Mame and Jules-Raymond Tapamo

## Preamble
This research aimed at developing an approach for optimized Facial Expression
Recognition. The impact of face registration and the extraction parameters were
also investigated.

## Pre-requisites (or minimum requirements):

### Software:
Before running the scripts and programs, please ensure that you have the following
programs/packages installed on your machine:

1) Python 3.8.8
2) scikit-image 0.18.1
3) scikit-learn 0.24.1
4) opencv-python 4.5.3.56
5) numpy 1.20.1
6) pandas 1.2.4
7) matplotlib 3.3.4
8) cython 0.29.23
9) pickleshare 0.7.5
10) Any IDE of your choice (I used VSCODE)

### Hardware:

- 4GB RAM Intel Core i3

## How to run the programs:

1) Run 'detect-and-register.py' to register the dataset images.
2) Run 'detect-and-resize.py' to resize the dataset images.
3) Run 'extract-x.py' where x represents a local descriptors like wld or hog. This
produces CSV files containing feature vectors and corresponding emotion labels.
4) Run 'optimize-x.py' where x represents a local descriptors like wld or hog. This
generates results for a feature sets on a given dataset. You can select to use 
features of either registered or resized images.
